# Supplementary material for: Stromal Versican Accumulation and Proteolysis Regulate the Infiltration of CD8+ T Cells in Breast Cancer
Source: Cancers (Basel). 2025 Apr 25;17(9):1435. doi: 10.3390/cancers17091435 (PMC12070914; doi:10.3390/cancers17091435)
Supplement: Supplementary file 1 [file cancers-17-01435-s001.zip]

Archive with 1 entries (1 files):
- cancers-3505048-supplementary.pdf
